# Supplementary material for: The structure, organization and radiation of Sadhu non-long terminal repeat retroelements in Arabidopsis species
Source: Mob DNA. 2010 Mar 1;1:10. doi: 10.1186/1759-8753-1-10 (PMC2848041; doi:10.1186/1759-8753-1-10)
Supplement: Additional file 1 — Divergence matrices of Arabidopsis thaliana Sadhu elements. Additional file 1 is a spreadsheet file containing divergence matrices of A. thaliana Sadhu elements, both within subfamilies and of consensus sequences across subfamilies. These matrices are based on ClustalX multiple sequence alignment. [file 1759-8753-1-10-S1.XLS]

## Sheet: % Divergence Matrix 
Sadhu1-2	Sadhu1-3	Sadhu1-1	Sadhu1L				Sadhu5-1	Sadhu5-1d1	Sadhu5-1d2	Sadhu5-2				Sadhu8-1	Sadhu8L1	Sadhu8L3	Sadhu8L2
0	24.01	30.46	32.92	Sadhu1-2			0	1.98	4.23	16.54	Sadhu5-1			0	26.13	31.75	42.55	Sadhu8-1
	0	31.08	30.89	Sadhu1-3				0	3.91	16.27	Sadhu5-1d1				0	54.03	43.65	Sadhu8L1
		0	34.29	Sadhu1-1					0	15.08	Sadhu5-1d2					0	43.9	Sadhu8L3
			0	Sadhu1L						0	Sadhu5-2						0	Sadhu8L2
Sadhu2-1	Sadhu2-1d						Sadhu6-1d3	Sadhu6-1d1	Sadhu6-1d2	Sadhu6-1	Sadhu6L1			Sadhu9-1	Sadhu9L1	Sadhu9L2
0	20.47	Sadhu2-1					0	20.89	29.9	21.27	55.42	Sadhu6-1d3		0	30.56	37.77	Sadhu9-1
	0	Sadhu2-1d						0	24.93	0.79	54.05	Sadhu6-1d1			0	30.25	Sadhu9L1
									0	25.42	56.61	Sadhu6-1d2				0	Sadhu9L2
										0	58.75	Sadhu6-1
Sadhu3-1	Sadhu3-1d2	Sadhu3-1d1	Sadhu3-2	Sadhu3L1							0	Sadhu6L1
0	6.62	16.29	20.3	39.83	Sadhu3-1									Sadhu10-1	Sadhu10L3	Sadhu10L2	Sadhu10L1
	0	14.67	18.12	37.41	Sadhu3-1d2		Sadhu7L2	Sadhu7L3	Sadhu7-2	Sadhu7-1	Sadhu7L1			0	26.37	27.27	34.04	Sadhu10-1
		0	22.71	39.53	Sadhu3-1d1		0	32.78	33.52	31.74	55.52	Sadhu7L2			0	30.71	43.31	Sadhu10L3
			0	39.36	Sadhu3-2			0	26.74	31.46	54.5	Sadhu7L3				0	39.38	Sadhu10L2
				0	Sadhu3L1				0	14.4	42.57	Sadhu7-2					0	Sadhu10L1
										0	42.57	Sadhu7-1
											0	Sadhu7L1
Sadhu4-1	Sadhu4-2d1	Sadhu4-2
0	15.21	17.95	Sadhu4-1
	0	15.08	Sadhu4-2d1
		0	Sadhu4-2
% Divergence Matrix of Sadhu full-length and related elements in A. thaliana, by element subfamily
created with help from "distmat"
Tim Carver (tcarver © rfcgr.mrc.ac.uk)
MRC Rosalind Franklin Centre for Genomics Research Wellcome Trust Genome Campus, Hinxton, Cambridge, CB10 1SB, UK
based on ClustalX multiple sequence alignment; pairwise BLASTN may give slightly differing results

## Sheet: % Divergence of Consensus
Sadhu6	Sadhu7	Sadhu8	Sadhu5	Sadhu10	Sadhu4	Sadhu2	Sadhu3	Sadhu1	Sadhu9
0	31.52	36.34	44.73	41.99	54.55	51.02	56.53	55.32	58.57	Sadhu6
	0	34.18	45.56	39.78	52.61	50.06	56.25	52.77	57.97	Sadhu7
		0	43.36	42.98	54.52	55.09	58.28	56.01	60.12	Sadhu8
			0	47.12	54.4	52.51	53.76	52.45	60.44	Sadhu5
				0	54.1	54.89	59.67	54.84	60.93	Sadhu10
					0	54.3	55.26	57.44	64.75	Sadhu4
						0	44.11	49.42	59.22	Sadhu2
							0	53.58	62.88	Sadhu3
								0	61.59	Sadhu1
									0	Sadhu9
% Divergence Matrix of Consensus of Sadhu subfamilies
created with help from "distmat"																		100	56.52	53.13	54.03	51.51	51.44	Sadhu7-2
consensus sequences generated by "cons" based on full-length and derivates from each subfamily
Tim Carver (tcarver © rfcgr.mrc.ac.uk)																			100	48.24	47.51	47.34	47.03	Sadhu10-1
MRC Rosalind Franklin Centre for Genomics Research Wellcome Trust Genome Campus, Hinxton, Cambridge, CB10 1SB, UK																				100	96.09	98.02	83.6	Sadhu5-1d1
based on ClustalX multiple sequence alignment																					100	95.77	85.08	Sadhu5-1d2
